# Supplementary material for: Problematic Media Use among Children up to the Age of 10: A Systematic Literature Review
Source: Int J Environ Res Public Health. 2023 May 17;20(10):5854. doi: 10.3390/ijerph20105854 (PMC10217802; doi:10.3390/ijerph20105854)
Supplement: Supplementary file 1 [file ijerph-20-05854-s001.zip]

Archive with 1 entries (1 files):
- ijerph-2283912-supplementary.pdf
